# Supplementary material for: Cholera diagnosis in human stool and detection in water: protocol for a systematic review of available technologies
Source: Syst Rev. 2018 Feb 20;7:29. doi: 10.1186/s13643-018-0679-8 (PMC5819268; doi:10.1186/s13643-018-0679-8)
Supplement: Supplementary file 1 — Template for data extraction. (XLSX 22KB) [file 13643_2018_679_MOESM1_ESM.xlsx]

## Sheet: Instructions
Instructions for workbook use
The current workbook is designed to capture abstract review and study selection for the systematic review: Cholera diagnosis in human stool and detection in water: protocol for a systematic review of available technologies
Reviewers are requested to use the relevant reviewer worksheet to record decisions on study selection. Reviewers should independently fill in and save a version of this file. The files will then be compiled, selection decisions will be compared and final selection confirmed following discussion and consultation of a third reviewer.

## Sheet: Reviewer1
Abstract information									Inclusion						Meta-analysis (preliminary inclusion screening)					Notes
Study ID	First author	Year of study	Citation	Type	Country of study	Funding	Conflict of interest	Assessor	Study focuses on methods or products used in cholera diagnosis in stool or detection in water	Study is of accepted design: laboratory or field evaluation of cholera diagnosis and detection methods or products (including both prospective and retrospective studies, case control studies)	If the study is a field evaluation: studies should include within study comparisons against a reference or control standard	If the study is a laboratory evaluation: have tests/methods been validated against human or field samples?	Document includes method or product performance indicators: i.e. reporting sensitivity and specificity, # samples tested, cases diagnosed as compared to a reference standard or control	Include? (Assessor 1)	Is the study a field evaluation of diagnostic accuracy?	Is culture used as the reference standard?	Does the study exhibit low risk of bias? (preliminary - include explanation in notes if high)	Screen further? (Assessor 1)	Final screening decision
									Include if yes (1) to all above; if no (0) in any exclude						If yes or unclear in all screen full text for meta-analysis inclusion; exclude if no or high risk of bias
Pilot - 01	Ley, B.	2012	Evaluation of a rapid dipstick (Crystal VC) for the diagnosis of cholera in Zanzibar and a comparison with previous studies	Prospective test accurracy	Zanzibar	BMG	None declared	KD	1	1	1	NA	1	1	Yes	Yes	Unclear	Yes
Pilot - 02	Dick, M.	2012	Review of two decades of cholera diagnostics: How far have we really come?	Review	NA	Australian National University, Vice-chancellors grant	None declared	KD	1	0	0	NA	1	0						Paper to be critiqued in SR discussion

## Sheet: Reviewer2
Abstract information									Inclusion						Meta-analysis (preliminary inclusion screening)					Notes
Study ID	First author	Year of study	Citation	Type	Country of study	Funding	Conflict of interest	Assessor	Study focuses on methods or products used in cholera diagnosis in stool or detection in water	Study is of accepted design: laboratory or field evaluation of cholera diagnosis and detection methods or products (including both prospective and retrospective studies, case control studies)	If the study is a field evaluation: studies should include within study comparisons against a reference or control standard	If the study is a laboratory evaluation: have tests/methods been validated against human or field samples?	Document includes method or product performance indicators: i.e. reporting sensitivity and specificity, # samples tested, cases diagnosed as compared to a reference standard or control	Include? (Assessor 2)	Is the study a field evaluation of diagnostic accuracy?	Is culture used as the reference standard?	Does the study exhibit low risk of bias? (preliminary - include explanation in notes if high)	Screen further? (Assessor 2)	Final screening decision
									Include if yes (1) to all above; if no (0) in any exclude						If yes or unclear in all screen full text for meta-analysis inclusion; exclude if no or high risk of bias
Pilot - 01	Ley, B.	2012	Evaluation of a rapid dipstick (Crystal VC) for the diagnosis of cholera in Zanzibar and a comparison with previous studies	Prospective test accuracy	Zanzibar	BMG	None declared	KD	1	1	1	NA	1	1	Yes	Yes	Unclear
Pilot - 02	Dick, M.	2012	Review of two decades of cholera diagnostics: How far have we really come?	Review	NA	Australian National University, Vice-chancellors grant	None declared	KD	1	0	0	NA	1	0						Paper to be critiqued in SR discussion

## Sheet: Final selection decisions
Abstract information									Inclusion								Meta-analysis (preliminary inclusion screening)						Notes
Study ID	First author	Year of study	Citation	Type	Country of study	Funding	Conflict of interest	Assessor	Study focuses on methods or products used in cholera diagnosis in stool or detection in water	Study is of accepted design: laboratory or field evaluation of cholera diagnosis and detection methods or products (including both prospective and retrospective studies, case control studies)	If the study is a field evaluation: studies should include within study comparisons against a reference or control standard	If the study is a laboratory evaluation: have tests/methods been validated against human or field samples?	Document includes method or product performance indicators: i.e. reporting sensitivity and specificity, # samples tested, cases diagnosed as compared to a reference standard or control	Include? (Assessor 1)	Include? (Assessor 2)	Final inclusion decision	Is the study a field evaluation of diagnostic accuracy?	Is culture used as the reference standard?	Does the study exhibit low risk of bias? (preliminary - include explanation in notes if high)	Screen further? (Assessor 1)	Screen further? (Assessor 2)	Final screening decision
									Include if yes to all above; if no in any exclude								If yes or unclear in all screen full text for meta-analysis inclusion; exclude if no or high risk of bias
Pilot - 01	Ley, B.	2012	Evaluation of a rapid dipstick (Crystal VC) for the diagnosis of cholera in Zanzibar and a comparison with previous studies	Prospective test accurracy	Zanzibar	BMG	None declared	KD	Yes	Yes	Yes	NA	Yes	1	1		Yes	Yes	Unclear	Yes
Pilot - 02	Dick, M.	2012	Review of two decades of cholera diagnostics: How far have we really come?	Review	NA	Australian National University, Vice-chancellors grant	None declared	KD	Yes	No	No	NA	Yes	0	0								Paper to be critiqued in SR discussion
